# Supplementary material for: Evaluation of periodontitis-related tooth loss according to the new 2018 classification of periodontitis
Source: Sci Rep. 2022 Jul 13;12:11893. doi: 10.1038/s41598-022-15462-6 (PMC9279363; doi:10.1038/s41598-022-15462-6)
Supplement: Supplementary file 1 — Supplementary Information 1. [file 41598_2022_15462_MOESM1_ESM.xlsx]

## Sheet: TLincidence
	Supplemental Table 1 Incidence of tooth loss according to the new 2017 classification of periodontitis
				n(%) of patients who lost at least one tooth						n(%) of teeth lost during the observation period
		Number of patients		APT+SPT	APT	SPT		Number of teeth at T0		APT+SPT	APT	SPT
	Stage
	I	19		0(0.0)	0(0.0)	0(0.0)		547		0(0.0)	0(0.0)	0(0.0)
	II	137		0(0.0)	0(0.0)	0(0.0)		3762		0(0.0)	0(0.0)	0(0.0)
	III	335		62(18.5)	16(4.8)	51(15.2)		9021		96(1.1)	18(0.2)	78(0.9)
	IV	116		68(58.6)	26(22.4)	53(45.7)		2508		164(6.5)	45(1.8)	119(4.7)
	Grade
	A	9		0(0.0)	0(0.0)	0(0.0)		252		0(0.0)	0(0.0)	0(0.0)
	B	334		13(3.9)	5(1.5)	9(2.7)		8849		16(0.2)	5(0.1)	11(0.1)
	C	264		117(44.3)	37(14.0)	95(36.0)		6737		244(3.6)	58(0.9)	186(2.8)
	Extent
	Localized	300		38(12.7)	9(3.0)	31(10.3)		8144		49(0.6)	12(0.1)	37(0.5)
	Generalized	307		92(30.0)	33(10.7)	73(23.8)		7694		211(2.7)	51(0.7)	160(2.1)
	Total	607		130(21.4)	42(6.9)	104(17.1)		15838		260(1.6)	63(0.4)	197(1.2)
