# Supplementary material for: Evaluation of periodontitis-related tooth loss according to the new 2018 classification of periodontitis
Source: Sci Rep. 2022 Jul 13;12:11893. doi: 10.1038/s41598-022-15462-6 (PMC9279363; doi:10.1038/s41598-022-15462-6)
Supplement: Supplementary file 2 — Supplementary Information 2. [file 41598_2022_15462_MOESM2_ESM.xlsx]

## Sheet: Sheet1
	Supplemental Table 2 Annual tooth loss per patient for each grade on each stage during APT+SPT, APT, and SPT
				APT+SPT					APT					SPT
	Stage	Grade	Number of patients	Mean±SD		Median (25% quantile; 75% quantile)			Mean±SD		Median (25% quantile; 75% quantile)			Mean±SD		Median (25% quantile; 75% quantile)
	I	A	2	0.00±0.00		0.00 (0.00;0.00)			0.00±0.00		0.00 (0.00;0.00)			0.00±0.00		0.00 (0.00;0.00)
		B	17	0.00±0.00		0.00 (0.00;0.00)			0.00±0.00		0.00 (0.00;0.00)			0.00±0.00		0.00 (0.00;0.00)
	II	A	7	0.00±0.00		0.00 (0.00;0.00)			0.00±0.00		0.00 (0.00;0.00)			0.00±0.00		0.00 (0.00;0.00)
		B	128	0.00±0.00		0.00 (0.00;0.00)			0.00±0.00		0.00 (0.00;0.00)			0.00±0.00		0.00 (0.00;0.00)
		C	2	0.00±0.00		0.00 (0.00;0.00)			0.00±0.00		0.00 (0.00;0.00)			0.00±0.00		0.00 (0.00;0.00)
	III	B	159	0.01±0.06		0.00 (0.00;0.00)			0.35±0.24		0.00 (0.00;0.00)			0.01±0.03		0.00 (0.00;0.00)
		C	176	0.07±0.13		0.00 (0.00;0.11)			0.09±0.39		0.00 (0.00;0.00)			0.08±0.18		0.00 (0.00;0.08)
	IV	B	30	0.03±0.07		0.00 (0.00;0.00)			0.02±0.09		0.00 (0.00;0.00)			0.02±0.07		0.00 (0.00;0.00)
		C	86	0.31±0.32		0.25 (0.00;0.45)			0.52±0.95		0.00 (0.00;0.96)			0.23±0.29		0.13 (0.00;0.37)
	Total			0.07±0.18					0.11±0.46					0.06±0.17
	Statistical analysis between the two groups was performed with the Mann-Whitney U test. SD: standard deviation, APT: active periodontal therapy, SPT: supportive periodontal therapy Significant difference compared with Grade B on the same Stage (p<0.01:a) 0.00 in the table shows that the number of extracted tooth was zero.
